# Supplementary material for: Antibiotics induced intestinal tight junction barrier dysfunction is associated with microbiota dysbiosis, activated NLRP3 inflammasome and autophagy
Source: PLoS One. 2019 Jun 18;14(6):e0218384. doi: 10.1371/journal.pone.0218384 (PMC6581431; doi:10.1371/journal.pone.0218384)
Supplement: S1 File — (XLSX) [file pone.0218384.s001.xlsx]

## Sheet: SCFA concentration
Acetate	C	1D	3D	5D	7D	14D
	458.238	54.0503	34.0597	28.578	21.6069	13.9788
	274.929	35.24	39.6381	19.664	14.6017	11.5376
	321.867	63.6834	20.8752	23.9768	16.5514	14.6865
	151.325	48.9822	19.9814	18.1461	16.79	20.8856
	115.089	65.1478	27.8739	31.6316	26.737	13.0197
	151.39	30.8304	25.7657	21.1641	15.5239	10.4707
	255.987	90.6409	16.6952	22.5502	16.49	20.404
	127.248	34.1268	21.0615	18.7102
		44.3239		19.1983
mean	232.009	51.8917	25.7438	22.6244	18.3287	14.9976
standard deviation	119.119	19.1152	7.81439	4.69602	4.32262	4.11115
Propionate	C	1D	3D	5D	7D	14D
	28.8552	7.8207	4.00521	8.21578	6.33468	3.97691
	19.5898	4.6391	9.00627	7.30346	4.60539	2.41437
	21.3562	7.06606	3.83319	7.82792	6.91861	2.54035
	14.6679	7.26505	8.51871	3.77461	6.75141	3.30962
	21.4541	28.8315	6.17337	6.85035	5.38633	2.09354
	19.7922	9.38025	5.67578	6.81972	3.59507	1.63968
	18.971	18.6542	6.67912	6.25743	6.18765	3.63549
	22.7945	7.0787	5.74465	5.04241
		19.9073		4.99187
mean	20.9351	12.2936	6.20454	6.34262	5.68273	2.80142
standard deviation	4.01575	8.20686	1.86635	1.47299	1.22177	0.856779
Butyrate	C	1D	3D	5D	7D	14D
	10.1402	1.78225	0.634246	0.354847	0.188769	0.108565
	7.25489	1.05796	1.28598	0.235271	0.126684	0.0707648
	17.5817	1.38804	0.443951	0.24249	0.16321	0.074367
	8.81923	1.10448	0.370734	0.192143	0.154192	0.149872
	10.0192	1.52019	0.402846	0.285679	0.134975	0.0652049
	12.8835	0.69027	0.341823	0.210827	0.108887	0.0537373
	21.1127	2.06369	0.242131	0.206718	0.122409	0.0792315
	8.18311	0.664036	0.298518	0.168921
		0.849505		0.122853
mean	11.9993	1.2356	0.502528	0.224417	0.142732	0.0859632
standard deviation	4.9217	0.488708	0.337456	0.0672162	0.0275265	0.0328515

## Sheet: Permeability
							mean	standard deviation
	1	2	3	4	5	6
Control	0.172825	0.20435	0.205	0.124425	0.182275		0.177775	0.0329333
1d	0.42955	0.5418	0.7573	0.863225	0.969225	0.468975	0.671679	0.223221
3d	1.31565	0.915575	0.929325	1.42883	0.499575		1.01779	0.368948
5d	1.13627	0.6023	0.71255	0.54055	0.951325	0.513325	0.742721	0.25001
7d	0.369675	0.498825	0.913425	0.55825	0.61575		0.591185	0.201943
14d	0.61145	0.72145	0.795975	0.290225	0.53325	0.93725	0.648267	0.22515

## Sheet: Tight junction related proteins
	Ctrl	1d	3d	5d	7d	14d
ZO-1	1.72704	1.20971	0.797949	0.777887	0.735524	0.470963
	1.74414	0.971846	0.950923	0.838721	0.708433	0.526103
	2.2819	0.852124	0.721998	0.913408	0.605383	0.444649
	1.92704	1.41971	0.997949	0.577887	0.535524	0.670963
	1.54414	0.74846	0.750923	0.738721	0.908433	0.726103
	2.0819	0.952124	0.621999	1.11341	0.755383	0.544649
	Ctrl	1d	3d	5d	7d	14d
OCC	1.59664	1.29175	0.875145	1.04249	1.27812	0.340484
	1.88091	0.674419	0.70737	1.03271	0.749197	0.725946
	1.56298	0.800371	0.994249	0.996229	0.626779	1.07438
	1.39664	1.49175	0.775145	1.14249	1.07812	0.540484
	1.68091	0.474419	0.80737	1.23271	0.949197	0.525946
	2.06298	0.890371	0.904249	0.696229	0.656779	1.09438
	Ctrl	1d	3d	5d	7d	14d
Claudin-1	1.52235	0.568045	0.656623	1.00299	0.949745	0.771667
	1.93583	1.20235	0.987837	1.04899	0.906333	0.506929
	1.193	1.23135	0.918972	0.925766	0.973722	0.441114
	1.42235	0.668045	1.25662	1.10299	0.749745	0.671667
	1.98583	1.10235	1.18784	0.848993	0.806333	0.706928
	1.293	1.03136	0.618972	0.825766	0.573722	0.541114

## Sheet: Autophagy related proteins
	Ctrl	1d	3d	5d	7d	14d
ATG5	0.626389	1.51407	0.667215	1.61412	1.75053	0.529987
	0.523346	1.33903	0.51201	1.11467	0.849738	1.866
	0.371605	1.06852	1.16408	0.978347	0.982374	1.44646
	0.597348	1.52241	0.957839	1.48245	1.31253	0.933091
	0.471605	1.16853	1.06408	0.878347	0.882374	1.54646
	0.497348	1.42241	0.857839	1.38245	1.41253	0.833091
P62	Ctrl	1d	3d	5d	7d	14d
	1.03598	0.935726	0.926268	0.855949	0.71499	1.07447
	1.76451	0.736903	0.62982	0.476163	1.46464	0.864186
	1.74768	1.2799	0.708521	0.788369	0.578974	0.704453
	1.13598	0.835726	0.826268	0.755949	0.61499	1.27447
	1.56451	0.936902	0.72982	0.676163	1.26464	0.964186
	1.64768	1.1799	0.808521	0.588369	0.878974	0.504453
	Ctrl	1d	3d	5d	7d	14d
LC3-II/LC3-I	0.687282	0.734105	0.728601	1.42607	0.783894	1.48626
	0.470425	2.29819	0.814312	0.693762	0.690362	0.772142
	0.684004	2.09392	1.09313	0.51341	0.758923	0.673907
	0.868658	2.01956	0.489703	0.828355	1.04312	1.2906
	0.823436	3.29803	0.561569	0.719853	0.537887	1.34687
	0.823436	2.59803	0.761569	0.719853	0.537887	1.34687

## Sheet: Inflammasome related proteins
	Ctrl	1d	3d	5d	7d	14d
NLRP3	0.581612	0.624336	1.8502	2.21338	1.96412	0.552762
	0.815466	0.614166	1.08939	1.04987	1.22159	1.72104
	0.966086	0.95483	0.728894	1.1407	0.893413	1.44254
	0.681612	0.824336	1.4502	1.91338	1.76412	0.652762
	0.615466	0.714166	1.38939	1.24987	1.42159	1.32104
	0.566086	0.95483	0.928894	1.4407	1.19341	1.24254
	Ctrl	1d	3d	5d	7d	14d
ASC	0.663905	0.979614	0.797705	1.20002	2.19962	1.08038
	0.507502	0.854628	0.862112	0.987141	0.88478	0.785269
	0.419605	0.984236	1.08277	1.66054	0.992841	1.25031
	0.565247	0.992294	0.899636	1.49645	0.758074	0.950713
	0.619605	1.28424	1.28277	1.66054	0.992841	1.25031
	0.665247	1.19229	0.999636	1.49645	0.758074	0.950713
	Ctrl	1d	3d	5d	7d	14d
pro-caspase1	0.495289	0.867531	1.78985	1.39864	1.12153	0.319784
	0.615499	1.71709	1.14037	1.0688	0.553771	0.254324
	0.729974	1.27305	1.67829	1.93866	0.658066	0.267261
	0.795289	1.86753	1.78985	1.39864	1.12153	0.419784
	0.615499	0.917093	1.14037	1.0688	0.553771	0.554324
	Ctrl	1d	3d	5d	7d	14d
cleaved caspase 1	1.49529	0.867531	0.319784	1.39864	1.12153	1.78985
	1.2155	1.41709	0.254324	0.568797	0.853771	1.14037
	0.729974	1.27305	0.267261	0.938661	1.25807	1.67829
	0.795289	1.36753	0.419784	0.698638	1.12153	1.78985
	1.2155	0.917093	0.554324	0.568797	0.753771	1.14037
	Ctrl	1d	3d	5d	7d	14d
pro-IL-1β	0.895289	0.667531	1.28985	1.39864	1.12153	0.319784
	0.915499	0.717093	1.14037	1.4688	0.553771	0.254324
	0.729974	0.673049	1.27829	1.93866	0.658066	0.267261
	0.795289	0.867531	1.18985	1.39864	1.12153	0.419784
	0.915499	0.617093	1.14037	1.0688	0.553771	0.554324
	Ctrl	1d	3d	5d	7d	14d
cleaved IL-1β	0.79369	0.647775	0.631502	0.798474	1.05618	0.302982
	0.3858	0.664957	0.586654	0.903067	1.26791	0.874177
	0.49369	0.447775	0.631502	0.798474	1.05618	0.302982
	0.5858	0.664957	0.786654	0.903067	1.26791	0.874177
	0.6858	0.664957	0.886654	0.903067	1.26791	0.874177
	0.49369	0.547775	0.531502	0.798474	1.05618	0.302982
	Ctrl	1d	3d	5d	7d	14d
IL-18	0.729974	1.27305	1.67829	0.738661	0.658066	0.567261
	0.695289	0.967531	1.78985	1.39864	0.621527	0.619784
	0.415499	1.71709	1.14037	1.0688	0.553771	0.554324
	0.529974	1.27305	1.67829	0.638661	0.658066	0.567261
	0.495289	0.867531	1.48985	1.39864	0.721527	0.619784
	0.315499	0.717093	1.14037	1.0688	0.553771	0.454324
